# Supplementary material for: Permanent Supportive Housing Design Characteristics Associated with the Mental Health of Formerly Homeless Adults in the U.S. and Canada: An Integrative Review
Source: Int J Environ Res Public Health. 2021 Sep 12;18(18):9588. doi: 10.3390/ijerph18189588 (PMC8465794; doi:10.3390/ijerph18189588)
Supplement: Supplementary file 1 [file ijerph-18-09588-s001.zip]

Archive with 1 entries (1 files):
- ijerph-1338962-supplementary.pdf
